# Supplementary material for: Malonyl-proteome profiles of Staphylococcus aureus reveal lysine malonylation modification in enzymes involved in energy metabolism
Source: Proteome Sci. 2021 Jan 12;19:1. doi: 10.1186/s12953-020-00169-1 (PMC7802289; doi:10.1186/s12953-020-00169-1)
Supplement: Supplementary file 7 — Additional file 7: Table S2. Domain enrichment analysis of proteins corresponding to modification sites in Staphylococcus aureus. [file 12953_2020_169_MOESM7_ESM.xlsx]

## Sheet: ident
Domain Description	Mapping	Background	All Mapping	All Backgroud	Fold enrichment	Fisher's exact test p value	-log10(P value)	Related Protein
CsbD-like	3	46	166	56270	22.11	0.000348654	3.46	A0A6B0AR42 Q2YWN8 A0A6B5BMQ1
Bacterial DNA-binding protein	2	25	166	56270	27.12	0.00248193	2.61	W8U5T9 A0A1Q8DDZ4
Ribosomal protein L6	2	32	166	56270	21.19	0.00404829	2.39	A0A0U1MRH3 W8U3X2
Ribosomal protein L1p/L10e family	2	34	166	56270	19.94	0.00456116	2.34	Q6GJD0 A0A033UHR0
Anticodon-binding domain of tRNA	4	230	166	56270	5.9	0.00495131	2.31	A0A6B5MHG9 P67513 A0A0U1MI40 Q6GHP2
Pyridine nucleotide-disulphide oxidoreductase	6	536	166	56270	3.79	0.00535985	2.27	A0A1Q8DF91 A0A2X2JYX5 A0A380E1N6 W8URN4 Q9KX07 A0A5C8X8E1
Pyruvate kinase, alpha/beta domain	2	37	166	56270	18.32	0.00538359	2.27	A0A1Q8DD72 W8UX29
Universal stress protein family	2	58	166	56270	11.69	0.0128327	1.89	W8U595 T1Y978
Anticodon binding domain	3	169	166	56270	6.02	0.0139424	1.86	W8UAF4 W8TVM8 A0A077UHM5
Phosphoribosyl transferase domain	3	218	166	56270	4.66	0.027085	1.57	A0A6B1RND6 A0A5C8X2B0 A0A0H3K756
Alanine dehydrogenase/PNT, N-terminal domain	2	88	166	56270	7.7	0.0280605	1.55	A0A0U1ML60 Q6GGW9
Alanine dehydrogenase/PNT, C-terminal domain	2	90	166	56270	7.53	0.0292463	1.53	A0A0U1ML60 Q6GGW9
C-terminal, D2-small domain, of ClpB protein	3	227	166	56270	4.48	0.0300217	1.52	A0A6B5I265 A0A6B0A7W0 A0A077UTD0
AAA domain (Cdc48 subfamily)	3	248	166	56270	4.1	0.0374988	1.43	A0A6B5I265 A0A6B0A7W0 A0A077UTD0
Biotin-requiring enzyme	3	251	166	56270	4.05	0.0386377	1.41	A0A077UM26 T1YAV5 T1Y7U3
Transketolase, C-terminal domain	2	109	166	56270	6.22	0.0414577	1.38	W8TZY6 A0A1Q8DE33
Elongation factor Tu GTP binding domain	3	268	166	56270	3.79	0.0454202	1.34	A0A6B1RUQ0 W8TRT9 W8UT26
Periplasmic binding protein-like domain	2	116	166	56270	5.84	0.0463609	1.33	A0A6A9GTV7 A0A033V2U0

## Sheet: ident Domain2Protein
Domain Description	Fisher's exact test p value	Protein accession	Position	Amino acid	Protein description	Gene name	Localization probability	PEP	Score	Modified sequence	Charge	Mass error [ppm]	MS/MS Count
DeoC/LacD family aldolase	0.0796542	A0A2X2K695	151	K	Deoxyribose-phosphate aldolase OS=Staphylococcus aureus OX=1280 GN=dra_2 PE=3 SV=1	dra_2	1	2.73144e-06	71.651	AAGADFVK(1)TSTGFAGGGATAEDVK	3	-0.085519	1
DeoC/LacD family aldolase	0.0796542	A0A077UNH0	64	K	Deoxyribose-phosphate aldolase OS=Staphylococcus aureus OX=1280 GN=dra_1 PE=4 SV=1	dra_1	1	5.98829e-17	137.21	NLEDFNK(1)MIEAGATR	2	0.71005	1
Alanine dehydrogenase/PNT, N-terminal domain	0.0280605	A0A0U1ML60	220	K	Alanine dehydrogenase OS=Staphylococcus aureus OX=1280 GN=ald PE=3 SV=1	ald	1	3.58758e-05	97.904	DVTIVK(1)STPENLAEQIK	2	-1.2161	1
Alanine dehydrogenase/PNT, N-terminal domain	0.0280605	Q6GGW9	246	K	Alanine dehydrogenase 1 OS=Staphylococcus aureus (strain MRSA252) OX=282458 GN=ald1 PE=3 SV=1	ald1	1	0.00036598	69.765	KADVFISTILIPGAK(1)PPK	3	0.92293	1
Alanine dehydrogenase/PNT, N-terminal domain	0.0280605	Q6GGW9	25	K	Alanine dehydrogenase 1 OS=Staphylococcus aureus (strain MRSA252) OX=282458 GN=ald1 PE=3 SV=1	ald1	1	0.026433	60.547	K(1)LTDAGHK	2	-1.5829	1
Alanine dehydrogenase/PNT, N-terminal domain	0.0280605	Q6GGW9	32	K	Alanine dehydrogenase 1 OS=Staphylococcus aureus (strain MRSA252) OX=282458 GN=ald1 PE=3 SV=1	ald1	1	6.90192e-07	114.63	LTDAGHK(1)VIVEK	2	0.78167	2
Alanine dehydrogenase/PNT, N-terminal domain	0.0280605	Q6GGW9	232	K	Alanine dehydrogenase 1 OS=Staphylococcus aureus (strain MRSA252) OX=282458 GN=ald1 PE=3 SV=1	ald1	0.999999	0.00149628	61.16	K(1)ADVFISTILIPGAKPPK	3	0.83751	1
Alanine dehydrogenase/PNT, N-terminal domain	0.0280605	Q6GGW9	37	K	Alanine dehydrogenase 1 OS=Staphylococcus aureus (strain MRSA252) OX=282458 GN=ald1 PE=3 SV=1	ald1	1	0.000112566	79.467	VIVEK(1)NAGIGSGFSNDMYEK	2	-0.55022	1
Alanine dehydrogenase/PNT, N-terminal domain	0.0280605	Q6GGW9	73	K	Alanine dehydrogenase 1 OS=Staphylococcus aureus (strain MRSA252) OX=282458 GN=ald1 PE=3 SV=1	ald1	1	0.025697	40.493	VK(1)EPHESEYQYFK	3	0.83384	1
AAA domain (Cdc48 subfamily)	0.0374988	A0A6B5I265	348	K	ATP-dependent Clp protease ATP-binding subunit OS=Staphylococcus aureus OX=1280 GN=G0X69_04915 PE=4 SV=1	G0X69_04915	1	0.0125243	66.267	K(1)AVSAEEYK	2	-0.64001	1
AAA domain (Cdc48 subfamily)	0.0374988	A0A6B0A7W0	427	K	AAA domain-containing protein OS=Staphylococcus aureus OX=1280 GN=GO651_14495 PE=4 SV=1	GO651_14495	0.911778	8.0701e-06	78.554	VK(0.088)NEK(0.912)EAAVHAQEFENAANLR	4	3.4981	1
AAA domain (Cdc48 subfamily)	0.0374988	A0A077UTD0	181	K	Putative ATP-dependent protease ATP-binding subunit ClpL OS=Staphylococcus aureus OX=1280 GN=clpL PE=3 SV=1	clpL	1	0.00110174	89.624	GAFEENIQK(1)LIEGVK	2	0.70083	1
Transketolase, pyrimidine binding domain	0.0920046	W8TZY6	46	K	2-oxoisovalerate dehydrogenase OS=Staphylococcus aureus OX=1280 GN=pdhB PE=4 SV=1	pdhB	1	1.44757e-07	118.21	VTEGLQK(1)EFGEDR	2	1.9727	1
Transketolase, pyrimidine binding domain	0.0920046	A0A1Q8DE33	5	K	Transketolase OS=Staphylococcus aureus OX=1280 GN=BSZ10_06770 PE=3 SV=1	BSZ10_06770	1	0.00871033	62.162	MFNEK(1)DQLAIDTIR	2	1.6306	1
Periplasmic binding protein-like domain	0.0463609	A0A6A9GTV7	30	K	Catabolite control protein A OS=Staphylococcus aureus OX=1280 GN=ccpA PE=4 SV=1	ccpA	1	0.0159611	60.489	VVNGNQNVK(1)AETK	2	-0.948	1
Periplasmic binding protein-like domain	0.0463609	A0A033V2U0	90	K	Catabolite control protein A OS=Staphylococcus aureus C0673 OX=1413510 GN=V070_00793 PE=4 SV=1	V070_00793	1	1.59548e-12	103.84	GLEDIATMYK(1)YHTIISNSDNDSEK	3	2.7803	1
Ribosomal protein L1p/L10e family	0.00456116	Q6GJD0	141	K	50S ribosomal protein L1 OS=Staphylococcus aureus (strain MRSA252) OX=282458 GN=rplA PE=3 SV=1	rplA	1	0.0156811	56.017	GLMPNPK(1)TGTVTMDVK	2	-2.2819	1
Ribosomal protein L1p/L10e family	0.00456116	Q6GJD0	151	K	50S ribosomal protein L1 OS=Staphylococcus aureus (strain MRSA252) OX=282458 GN=rplA PE=3 SV=1	rplA	1	0.0282113	74.376	K(1)AVEEIK	2	-2.2614	1
Ribosomal protein L1p/L10e family	0.00456116	Q6GJD0	150	K	50S ribosomal protein L1 OS=Staphylococcus aureus (strain MRSA252) OX=282458 GN=rplA PE=3 SV=1	rplA	1	0.00141914	89.301	TGTVTMDVK(1)K	2	-0.39955	1
Ribosomal protein L1p/L10e family	0.00456116	Q6GJD0	14	K	50S ribosomal protein L1 OS=Staphylococcus aureus (strain MRSA252) OX=282458 GN=rplA PE=3 SV=1	rplA	1	0.0118805	65.043	YQEAASK(1)VDR	2	1.9808	1
Ribosomal protein L1p/L10e family	0.00456116	A0A033UHR0	149	K	50S ribosomal protein L1 OS=Staphylococcus aureus C0673 OX=1413510 GN=rplA PE=3 SV=1	rplA	1	0.0100979	64.82	TGTVTMDIK(1)K	2	1.0023	1
Ribosomal protein L1p/L10e family	0.00456116	A0A033UHR0	150	K	50S ribosomal protein L1 OS=Staphylococcus aureus C0673 OX=1413510 GN=rplA PE=3 SV=1	rplA	1	0.0282113	74.376	K(1)AVEEIK	2	-2.2614	1
Thiamine pyrophosphate enzyme, central domain	0.105805	A0A3A3AQW1	358	K	Pyruvate oxidase OS=Staphylococcus aureus OX=1280 GN=cidC PE=3 SV=1	cidC	1	0.00452763	50.897	NNNSK(1)PLRPER	3	-0.68679	1
Thiamine pyrophosphate enzyme, central domain	0.105805	A0A1Q8DH79	239	K	Pyruvate oxidase OS=Staphylococcus aureus OX=1280 GN=BSZ10_01180 PE=3 SV=1	BSZ10_01180	1	8.93617e-06	57.21	IPVIHTLPAK(1)TIIPDDHPYSIGNLGK	4	-0.11228	1
Ribosomal protein L6	0.00404829	A0A0U1MRH3	59	K	50S ribosomal protein L6 OS=Staphylococcus aureus OX=1280 GN=rplF PE=1 SV=1	rplF	1	2.82947e-09	117.18	QEENTIEVVRPSESK(1)EDR	3	1.0616	1
Ribosomal protein L6	0.00404829	W8U3X2	101	K	50S ribosomal protein L6 OS=Staphylococcus aureus OX=1280 GN=rplF PE=1 SV=1	rplF	1	0.000336298	65.149	AQMQGK(1)DLILNVGYSHPVEIK	3	0.51682	1
Ribosomal protein L6	0.00404829	W8U3X2	132	K	50S ribosomal protein L6 OS=Staphylococcus aureus OX=1280 GN=rplF PE=1 SV=1	rplF	1	0.0082806	70.598	NTVVK(1)VEGISK	2	1.3644	1
tRNA synthetases class II (D, K and N)	0.0630319	A0A033V2H9	413	K	Aspartate--tRNA ligase OS=Staphylococcus aureus C0673 OX=1413510 GN=aspS PE=3 SV=1	aspS	0.821743	0.0226701	43.03	NK(0.822)LGK(0.178)DRGLIDPNK	2	-0.27775	1
tRNA synthetases class II (D, K and N)	0.0630319	Q8NXZ0	148	K	Lysine--tRNA ligase OS=Staphylococcus aureus (strain MW2) OX=196620 GN=lysS PE=3 SV=1	lysS	1	0.00383945	51.554	SLRPLPDK(1)FHGLQDIEQR	3	0.38956	1
Bacterial DNA-binding protein	0.00248193	W8U5T9	67	K	DNA-binding protein OS=Staphylococcus aureus OX=1280 GN=hu PE=3 SV=1	hu	1	1.70043e-37	194.05	NPQTGK(1)EIDIPASK	2	0.54453	2
Bacterial DNA-binding protein	0.00248193	W8U5T9	18	K	DNA-binding protein OS=Staphylococcus aureus OX=1280 GN=hu PE=3 SV=1	hu	1	6.65644e-21	150.68	TDLINAVAEQADLTK(1)K	2	2.0961	3
Bacterial DNA-binding protein	0.00248193	A0A1Q8DDZ4	67	K	DNA-binding protein OS=Staphylococcus aureus OX=1280 GN=BSZ10_06920 PE=3 SV=1	BSZ10_06920	1	1.35887e-19	154.1	NPQTGK(1)EIEIPASK	2	-1.4074	3
Phosphoribosyl transferase domain	0.027085	A0A6B1RND6	103	K	Xanthine phosphoribosyltransferase OS=Staphylococcus aureus OX=1280 GN=xpt PE=4 SV=1	xpt	1	0.0286283	61.11	NK(1)TSTIIVSK	2	0.26581	1
Phosphoribosyl transferase domain	0.027085	A0A6B1RND6	83	K	Xanthine phosphoribosyltransferase OS=Staphylococcus aureus OX=1280 GN=xpt PE=4 SV=1	xpt	1	4.8596e-08	99.092	AK(1)PSTLTDGYYETSIHSFTK	3	2.0108	1
Phosphoribosyl transferase domain	0.027085	A0A6B1RND6	101	K	Xanthine phosphoribosyltransferase OS=Staphylococcus aureus OX=1280 GN=xpt PE=4 SV=1	xpt	1	4.02535e-05	68.386	AKPSTLTDGYYETSIHSFTK(1)NK	3	0.89648	2
Phosphoribosyl transferase domain	0.027085	A0A5C8X2B0	202	K	Ribose-phosphate pyrophosphokinase (Fragment) OS=Staphylococcus aureus OX=1280 GN=FVP29_19975 PE=3 SV=1	FVP29_19975	1	9.89472e-09	105.46	TPIAIIDK(1)R	2	-4.2662	1
Phosphoribosyl transferase domain	0.027085	A0A0H3K756	110	K	Hypoxanthine phosphoribosyltransferase OS=Staphylococcus aureus (strain Newman) OX=426430 GN=hpt PE=3 SV=1	hpt	1	0.000200765	82.651	K(1)VNSLEIVTLLDKPNR	3	-1.9072	1
Anticodon-binding domain of tRNA	0.00495131	A0A6B5MHG9	835	K	Valine--tRNA ligase OS=Staphylococcus aureus OX=1280 GN=G0X47_01375 PE=4 SV=1	G0X47_01375	1	0.0140533	60.255	K(1)LSNENFVSK	2	-0.079476	1
Anticodon-binding domain of tRNA	0.00495131	P67513	279	K	Leucine--tRNA ligase OS=Staphylococcus aureus (strain N315) OX=158879 GN=leuS PE=1 SV=1	leuS	1	0.0280461	61.423	VK(1)AYQTEASK	2	-0.057469	1
Anticodon-binding domain of tRNA	0.00495131	A0A0U1MI40	445	K	Methionine--tRNA ligase OS=Staphylococcus aureus OX=1280 GN=metS PE=3 SV=1	metS	1	0.000476705	82.663	YIDETTPWVLAK(1)DESQK	2	0.44921	1
Anticodon-binding domain of tRNA	0.00495131	Q6GHP2	598	K	Isoleucine--tRNA ligase OS=Staphylococcus aureus (strain MRSA252) OX=282458 GN=ileS PE=3 SV=1	ileS	1	0.0186479	54.668	MSK(1)SLGNVIVPDQVVK	2	2.3286	1
Anticodon-binding domain of tRNA	0.00495131	Q6GHP2	611	K	Isoleucine--tRNA ligase OS=Staphylococcus aureus (strain MRSA252) OX=282458 GN=ileS PE=3 SV=1	ileS	1	0.000658713	92.264	SLGNVIVPDQVVK(1)QK	2	-1.1027	1
haloacid dehalogenase-like hydrolase	0.377246	A0A077URT6	265	K	Hydrolase (HAD superfamily) OS=Staphylococcus aureus OX=1280 GN=ywpJ PE=4 SV=1	ywpJ	1	0.00311993	74.296	IAK(1)YITDTNENSGVGK	2	-0.10586	1
haloacid dehalogenase-like hydrolase	0.377246	A0A380DVD9	86	K	Potassium-transporting ATPase subunit B 2 OS=Staphylococcus aureus OX=1280 GN=kdpB_4 PE=4 SV=1	kdpB_4	1	0.0098578	53.211	IGK(1)QLLMTR	2	0.36277	1
Alcohol dehydrogenase GroES-like domain	0.0635156	A0A6B0BK82	17	K	Acryloyl-CoA reductase (Fragment) OS=Staphylococcus aureus OX=1280 GN=GO793_04015 PE=4 SV=1	GO793_04015	0.971643	0.00681599	46.415	AFVIDK(0.028)DESGK(0.972)VTPTFK	3	1.2031	1
Alcohol dehydrogenase GroES-like domain	0.0635156	A0A6B5KXU0	48	K	Zinc-binding alcohol dehydrogenase family protein OS=Staphylococcus aureus OX=1280 GN=G0X68_08590 PE=4 SV=1	G0X68_08590	1	0.0265241	52.891	VNSISLNPVDTK(1)QR	2	-0.97573	1
Alcohol dehydrogenase GroES-like domain	0.0635156	A0A6B1RIE9	134	K	Alcohol dehydrogenase AdhP OS=Staphylococcus aureus OX=1280 GN=adhP PE=4 SV=1	adhP	1	0.00501252	41.911	VPEK(1)LDPAAASSITCAGVTTYK	3	-2.7157	1
C-terminal, D2-small domain, of ClpB protein	0.0300217	A0A6B5I265	348	K	ATP-dependent Clp protease ATP-binding subunit OS=Staphylococcus aureus OX=1280 GN=G0X69_04915 PE=4 SV=1	G0X69_04915	1	0.0125243	66.267	K(1)AVSAEEYK	2	-0.64001	1
C-terminal, D2-small domain, of ClpB protein	0.0300217	A0A6B0A7W0	427	K	AAA domain-containing protein OS=Staphylococcus aureus OX=1280 GN=GO651_14495 PE=4 SV=1	GO651_14495	0.911778	8.0701e-06	78.554	VK(0.088)NEK(0.912)EAAVHAQEFENAANLR	4	3.4981	1
C-terminal, D2-small domain, of ClpB protein	0.0300217	A0A077UTD0	181	K	Putative ATP-dependent protease ATP-binding subunit ClpL OS=Staphylococcus aureus OX=1280 GN=clpL PE=3 SV=1	clpL	1	0.00110174	89.624	GAFEENIQK(1)LIEGVK	2	0.70083	1
Pyridine nucleotide-disulphide oxidoreductase	0.00535985	A0A1Q8DF91	289	K	Dihydrolipoyl dehydrogenase OS=Staphylococcus aureus OX=1280 GN=BSZ10_04685 PE=3 SV=1	BSZ10_04685	1	5.34759e-08	99.963	RPNTDELGLEELGLK(1)FADR	3	-0.68131	1
Pyridine nucleotide-disulphide oxidoreductase	0.00535985	A0A2X2JYX5	152	K	NADH dehydrogenase OS=Staphylococcus aureus OX=1280 GN=NCTC7878_00625 PE=4 SV=1	NCTC7878_00625	1	0.00904073	76.073	FANYAASK(1)EK	2	-0.30724	1
Pyridine nucleotide-disulphide oxidoreductase	0.00535985	A0A2X2JYX5	269	K	NADH dehydrogenase OS=Staphylococcus aureus OX=1280 GN=NCTC7878_00625 PE=4 SV=1	NCTC7878_00625	1	0.000270891	97.235	GSK(1)LMEESFEGVK	2	2.2426	2
Pyridine nucleotide-disulphide oxidoreductase	0.00535985	A0A2X2JYX5	144	K	NADH dehydrogenase OS=Staphylococcus aureus OX=1280 GN=NCTC7878_00625 PE=4 SV=1	NCTC7878_00625	1	2.22207e-07	117.18	HIEDK(1)FANYAASK	2	0.93417	1
Pyridine nucleotide-disulphide oxidoreductase	0.00535985	A0A380E1N6	6	K	Thioredoxin reductase OS=Staphylococcus aureus OX=1280 GN=trxB_4 PE=4 SV=1	trxB_4	1	0.0138425	53.565	K(1)LGVPGEQELGGR	2	1.1139	1
Pyridine nucleotide-disulphide oxidoreductase	0.00535985	W8URN4	158	K	Dihydrolipoyl dehydrogenase OS=Staphylococcus aureus OX=1280 GN=lpdA PE=3 SV=1	lpdA	1	0.00565198	77.185	PIEIPNFK(1)FGK	2	0.52581	1
Pyridine nucleotide-disulphide oxidoreductase	0.00535985	W8URN4	92	K	Dihydrolipoyl dehydrogenase OS=Staphylococcus aureus OX=1280 GN=lpdA PE=3 SV=1	lpdA	1	0.00337728	83.204	VQEFK(1)SSVVNK	2	2.2384	1
Pyridine nucleotide-disulphide oxidoreductase	0.00535985	W8URN4	98	K	Dihydrolipoyl dehydrogenase OS=Staphylococcus aureus OX=1280 GN=lpdA PE=3 SV=1	lpdA	1	0.0319497	48.616	SSVVNK(1)LTGGVEGLLK	2	2.2259	1
Pyridine nucleotide-disulphide oxidoreductase	0.00535985	W8URN4	34	K	Dihydrolipoyl dehydrogenase OS=Staphylococcus aureus OX=1280 GN=lpdA PE=3 SV=1	lpdA	1	0.00724072	69.331	AAQLGQK(1)VTIVEK	2	0.88864	1
Pyridine nucleotide-disulphide oxidoreductase	0.00535985	W8URN4	379	K	Dihydrolipoyl dehydrogenase OS=Staphylococcus aureus OX=1280 GN=lpdA PE=3 SV=1	lpdA	1	0.00733922	52.576	ASK(1)FPYAANGR	2	-0.89214	1
Pyridine nucleotide-disulphide oxidoreductase	0.00535985	W8URN4	56	K	Dihydrolipoyl dehydrogenase OS=Staphylococcus aureus OX=1280 GN=lpdA PE=3 SV=1	lpdA	1	1.68519e-05	66.828	GNLGGVCLNVGCIPSK(1)ALLHASHR	4	0.76373	1
Pyridine nucleotide-disulphide oxidoreductase	0.00535985	W8URN4	133	K	Dihydrolipoyl dehydrogenase OS=Staphylococcus aureus OX=1280 GN=lpdA PE=3 SV=1	lpdA	1	8.55116e-14	146.77	VMDEK(1)SAQTYNFK	2	0.64978	1
Pyridine nucleotide-disulphide oxidoreductase	0.00535985	Q9KX07	53	K	Thioredoxin reductase (Fragment) OS=Staphylococcus aureus OX=1280 PE=3 SV=1		1	0.00807319	62.055	K(1)FGAVYQYGDIK	2	1.2419	1
Pyridine nucleotide-disulphide oxidoreductase	0.00535985	A0A5C8X8E1	38	K	CoA-disulfide reductase (Fragment) OS=Staphylococcus aureus OX=1280 GN=FVP29_07925 PE=4 SV=1	FVP29_07925	1	0.000348893	99.283	K(1)YALAYTPEK	2	-0.15366	1
Anticodon binding domain	0.0139424	W8UAF4	381	K	Glycine--tRNA ligase OS=Staphylococcus aureus OX=1280 GN=glyS PE=3 SV=1	glyS	1	0.017773	71.085	K(1)LSGEAIK	2	-0.071353	1
Anticodon binding domain	0.0139424	W8UAF4	380	K	Glycine--tRNA ligase OS=Staphylococcus aureus OX=1280 GN=glyS PE=3 SV=1	glyS	1	0.015392	63.212	AAILPLSK(1)K	2	1.5529	1
Anticodon binding domain	0.0139424	W8UAF4	193	K	Glycine--tRNA ligase OS=Staphylococcus aureus OX=1280 GN=glyS PE=3 SV=1	glyS	1	0.003433	72.848	K(1)LPFGIGQIGK	2	-1.248	1
Anticodon binding domain	0.0139424	W8TVM8	212	K	Threonine--tRNA ligase OS=Staphylococcus aureus OX=1280 GN=thrS PE=3 SV=1	thrS	1	0.00681698	71.085	GDSNNK(1)MLQR	2	-1.5587	1
Anticodon binding domain	0.0139424	W8TVM8	127	K	Threonine--tRNA ligase OS=Staphylococcus aureus OX=1280 GN=thrS PE=3 SV=1	thrS	1	0.00370283	82.069	TMK(1)QIVNENMK	2	-2.4818	1
Anticodon binding domain	0.0139424	A0A077UHM5	18	K	Threonine--tRNA ligase OS=Staphylococcus aureus OX=1280 GN=thrS PE=3 SV=1	thrS	1	1.94067e-07	94.387	AFDK(1)GTTTEEIAQSISPGLR	3	-1.2285	1
Elongation factor Tu GTP binding domain	0.0454202	A0A6B1RUQ0	111	K	Translation initiation factor IF-2 OS=Staphylococcus aureus OX=1280 GN=infB PE=4 SV=1	infB	1	0.00559386	72.891	NNK(1)PQNQPAAPK	2	1.4741	1
Elongation factor Tu GTP binding domain	0.0454202	A0A6B1RUQ0	626	K	Translation initiation factor IF-2 OS=Staphylococcus aureus OX=1280 GN=infB PE=4 SV=1	infB	1	0.00335093	73.448	VSK(1)VGTIAGCYVTEGK	2	2.5274	1
Elongation factor Tu GTP binding domain	0.0454202	A0A6B1RUQ0	150	K	Translation initiation factor IF-2 OS=Staphylococcus aureus OX=1280 GN=infB PE=4 SV=1	infB	1	0.0246218	50.897	LNVESSEIIK(1)K	2	1.9618	1
Elongation factor Tu GTP binding domain	0.0454202	W8TRT9	74	K	Elongation factor Tu OS=Staphylococcus aureus OX=1280 GN=tufA PE=3 SV=1	tufA	1	1.66369e-25	163.44	GITINTSHIEYQTDK(1)R	3	0.99806	1
Elongation factor Tu GTP binding domain	0.0454202	W8TRT9	314	K	Elongation factor Tu OS=Staphylococcus aureus OX=1280 GN=tufA PE=3 SV=1	tufA	1	0.00807926	68.481	AEVYVLSK(1)DEGGR	2	2.1704	2
Elongation factor Tu GTP binding domain	0.0454202	W8TRT9	264	K	Elongation factor Tu OS=Staphylococcus aureus OX=1280 GN=tufA PE=3 SV=1	tufA	1	9.1259e-05	89.663	K(1)LLDYAEAGDNIGALLR	3	-0.19998	2
Elongation factor Tu GTP binding domain	0.0454202	W8TRT9	10	K	Elongation factor Tu OS=Staphylococcus aureus OX=1280 GN=tufA PE=3 SV=1	tufA	1	3.28525e-08	110.75	SK(1)EHANIGTIGHVDHGK	3	0.33311	2
Elongation factor Tu GTP binding domain	0.0454202	W8UT26	688	K	Elongation factor G OS=Staphylococcus aureus OX=1280 GN=fusA PE=3 SV=1	fusA	1	0.0189532	59.418	SIAEDIIK(1)K	2	-0.67794	1
Elongation factor Tu GTP binding domain	0.0454202	W8UT26	495	K	Elongation factor G OS=Staphylococcus aureus OX=1280 GN=fusA PE=3 SV=1	fusA	1	3.41809e-06	120.84	SSAQVQGK(1)FSR	2	1.2837	1
Elongation factor Tu GTP binding domain	0.0454202	W8UT26	342	K	Elongation factor G OS=Staphylococcus aureus OX=1280 GN=fusA PE=3 SV=1	fusA	1	2.26493e-12	130.36	VYSGTMTSGSYVK(1)NSTK	2	-0.2751	2
KH domain	0.0630319	W8UB98	685	K	Polyribonucleotide nucleotidyltransferase OS=Staphylococcus aureus OX=1280 GN=pnpA PE=3 SV=1	pnpA	1	0.00229088	113.69	ITEIDK(1)QGR	2	1.0258	1
KH domain	0.0630319	W8UB98	324	K	Polyribonucleotide nucleotidyltransferase OS=Staphylococcus aureus OX=1280 GN=pnpA PE=3 SV=1	pnpA	1	0.00437443	52.451	K(1)PDEIRPLDSEVGILPR	3	1.5624	1
KH domain	0.0630319	T1YAQ4	149	K	30S ribosomal protein S3 OS=Staphylococcus aureus subsp. aureus CN1 OX=1193576 GN=rpsC PE=3 SV=1	rpsC	1	0.000932854	87.568	GIK(1)TQVSGR	2	1.6736	1
KH domain	0.0630319	T1YAQ4	85	K	30S ribosomal protein S3 OS=Staphylococcus aureus subsp. aureus CN1 OX=1193576 GN=rpsC PE=3 SV=1	rpsC	1	0.0188987	70.942	GGSEIEK(1)LR	2	-1.755	1
KH domain	0.0630319	T1YAQ4	210	K	30S ribosomal protein S3 OS=Staphylococcus aureus subsp. aureus CN1 OX=1193576 GN=rpsC PE=3 SV=1	rpsC	1	0.00214694	88.385	GEVLPTK(1)NTSGGGK	2	1.4895	1
KH domain	0.0630319	T1YAQ4	134	K	30S ribosomal protein S3 OS=Staphylococcus aureus subsp. aureus CN1 OX=1193576 GN=rpsC PE=3 SV=1	rpsC	1	0.018654	94.309	VQK(1)QAITR	2	1.3651	1
KH domain	0.0630319	T1YAQ4	97	K	30S ribosomal protein S3 OS=Staphylococcus aureus subsp. aureus CN1 OX=1193576 GN=rpsC PE=3 SV=1	rpsC	1	0.000135653	109.44	K(1)VHINVIEIK	2	1.0857	2
KH domain	0.0630319	T1YAQ4	78	K	30S ribosomal protein S3 OS=Staphylococcus aureus subsp. aureus CN1 OX=1193576 GN=rpsC PE=3 SV=1	rpsC	1	9.16575e-17	135.23	PGMVIGK(1)GGSEIEK	2	0.84203	2
Metallo-beta-lactamase superfamily	0.0559263	A0A6B5IWQ1	509	K	Ribonuclease J (Fragment) OS=Staphylococcus aureus OX=1280 GN=G0Y39_12630 PE=4 SV=1	G0Y39_12630	1	0.0309841	76.165	IK(1)TDVISK	2	-1.4309	1
Metallo-beta-lactamase superfamily	0.0559263	A0A380DYD9	342	K	Zn-dependent hydrolase OS=Staphylococcus aureus OX=1280 GN=NCTC5664_02203 PE=4 SV=1	NCTC5664_02203	1	0.000965587	88.338	AGAHIIPNNK(1)K	2	0.18208	1
Metallo-beta-lactamase superfamily	0.0559263	A0A380DYD9	343	K	Zn-dependent hydrolase OS=Staphylococcus aureus OX=1280 GN=NCTC5664_02203 PE=4 SV=1	NCTC5664_02203	1	0.000557974	82.01	K(1)IHASSHGCMEELK	3	0.26318	1
Metallo-beta-lactamase superfamily	0.0559263	A0A0U1MK55	166	K	Ribonuclease J OS=Staphylococcus aureus OX=1280 GN=rnj PE=3 SV=1	rnj	1	0.0210268	40.242	IVHTGDFK(1)FDFTPVGK	3	1.0809	1
Bacterial regulatory proteins, lacI family	0.0779355	A0A6A9GTV7	30	K	Catabolite control protein A OS=Staphylococcus aureus OX=1280 GN=ccpA PE=4 SV=1	ccpA	1	0.0159611	60.489	VVNGNQNVK(1)AETK	2	-0.948	1
Bacterial regulatory proteins, lacI family	0.0779355	A0A033V2U0	90	K	Catabolite control protein A OS=Staphylococcus aureus C0673 OX=1413510 GN=V070_00793 PE=4 SV=1	V070_00793	1	1.59548e-12	103.84	GLEDIATMYK(1)YHTIISNSDNDSEK	3	2.7803	1
Transketolase, C-terminal domain	0.0414577	W8TZY6	46	K	2-oxoisovalerate dehydrogenase OS=Staphylococcus aureus OX=1280 GN=pdhB PE=4 SV=1	pdhB	1	1.44757e-07	118.21	VTEGLQK(1)EFGEDR	2	1.9727	1
Transketolase, C-terminal domain	0.0414577	A0A1Q8DE33	5	K	Transketolase OS=Staphylococcus aureus OX=1280 GN=BSZ10_06770 PE=3 SV=1	BSZ10_06770	1	0.00871033	62.162	MFNEK(1)DQLAIDTIR	2	1.6306	1
Lyase	0.0662521	T1YA47	63	K	Fumarate hydratase class II OS=Staphylococcus aureus subsp. aureus CN1 OX=1193576 GN=fumC PE=3 SV=1	fumC	1	0.00552	68.088	AAALANFDLGK(1)LSEAK	2	0.5383	1
Lyase	0.0662521	A0A380DX73	260	K	Adenylosuccinate lyase OS=Staphylococcus aureus OX=1280 GN=purB_2 PE=4 SV=1	purB_2	1	0.0240099	44.366	GQK(1)GSSAMPHK	3	-1.9512	1
Elongation factor Tu domain 2	0.125973	W8TRT9	74	K	Elongation factor Tu OS=Staphylococcus aureus OX=1280 GN=tufA PE=3 SV=1	tufA	1	1.66369e-25	163.44	GITINTSHIEYQTDK(1)R	3	0.99806	1
Elongation factor Tu domain 2	0.125973	W8TRT9	314	K	Elongation factor Tu OS=Staphylococcus aureus OX=1280 GN=tufA PE=3 SV=1	tufA	1	0.00807926	68.481	AEVYVLSK(1)DEGGR	2	2.1704	2
Elongation factor Tu domain 2	0.125973	W8TRT9	264	K	Elongation factor Tu OS=Staphylococcus aureus OX=1280 GN=tufA PE=3 SV=1	tufA	1	9.1259e-05	89.663	K(1)LLDYAEAGDNIGALLR	3	-0.19998	2
Elongation factor Tu domain 2	0.125973	W8TRT9	10	K	Elongation factor Tu OS=Staphylococcus aureus OX=1280 GN=tufA PE=3 SV=1	tufA	1	3.28525e-08	110.75	SK(1)EHANIGTIGHVDHGK	3	0.33311	2
Elongation factor Tu domain 2	0.125973	W8UT26	688	K	Elongation factor G OS=Staphylococcus aureus OX=1280 GN=fusA PE=3 SV=1	fusA	1	0.0189532	59.418	SIAEDIIK(1)K	2	-0.67794	1
Elongation factor Tu domain 2	0.125973	W8UT26	495	K	Elongation factor G OS=Staphylococcus aureus OX=1280 GN=fusA PE=3 SV=1	fusA	1	3.41809e-06	120.84	SSAQVQGK(1)FSR	2	1.2837	1
Elongation factor Tu domain 2	0.125973	W8UT26	342	K	Elongation factor G OS=Staphylococcus aureus OX=1280 GN=fusA PE=3 SV=1	fusA	1	2.26493e-12	130.36	VYSGTMTSGSYVK(1)NSTK	2	-0.2751	2
OB-fold nucleic acid binding domain	0.168598	A0A033V2H9	413	K	Aspartate--tRNA ligase OS=Staphylococcus aureus C0673 OX=1413510 GN=aspS PE=3 SV=1	aspS	0.821743	0.0226701	43.03	NK(0.822)LGK(0.178)DRGLIDPNK	2	-0.27775	1
OB-fold nucleic acid binding domain	0.168598	Q8NXZ0	148	K	Lysine--tRNA ligase OS=Staphylococcus aureus (strain MW2) OX=196620 GN=lysS PE=3 SV=1	lysS	1	0.00383945	51.554	SLRPLPDK(1)FHGLQDIEQR	3	0.38956	1
Putative tRNA binding domain	0.0662521	A0A6B5T415	43	K	Phenylalanine--tRNA ligase subunit beta OS=Staphylococcus aureus OX=1280 GN=G0Z16_01135 PE=4 SV=1	G0Z16_01135	0.999953	0.0278472	47.774	DIK(1)NLVAGFVK(0.5)SK(0.5)EK	2	0.49095	1
Putative tRNA binding domain	0.0662521	A0A0U1MI40	445	K	Methionine--tRNA ligase OS=Staphylococcus aureus OX=1280 GN=metS PE=3 SV=1	metS	1	0.000476705	82.663	YIDETTPWVLAK(1)DESQK	2	0.44921	1
NUDIX domain	0.0840021	A0A6B5FID7	47	K	(Deoxy)nucleoside triphosphate pyrophosphohydrolase OS=Staphylococcus aureus OX=1280 GN=G0Y99_11820 PE=4 SV=1	G0Y99_11820	1	0.00125113	94.309	NETEK(1)EALIR	2	-3.5305	1
NUDIX domain	0.0840021	A0A0U1MLN5	60	K	ADP-ribose pyrophosphatase OS=Staphylococcus aureus OX=1280 GN=nudF PE=4 SV=1	nudF	1	0.0100111	85.29	KEVLLVK(1)QYR	2	0.79305	1
Biotin-requiring enzyme	0.0386377	A0A077UM26	128	K	Pyruvate carboxylase OS=Staphylococcus aureus OX=1280 GN=cfiB_1 PE=4 SV=1	cfiB_1	1	0.00602572	46.494	TTAIK(1)AELPVIPGTDGPIK	2	1.2741	2
Biotin-requiring enzyme	0.0386377	T1YAV5	27	K	Biotin carboxyl carrier protein of acetyl-CoA carboxylase OS=Staphylococcus aureus subsp. aureus CN1 OX=1193576 GN=SAKOR_01474 PE=4 SV=1	SAKOR_01474	1	2.23503e-05	66.068	STLTEINIEDTK(1)GK	2	1.6736	1
Biotin-requiring enzyme	0.0386377	T1Y7U3	243	K	Dihydrolipoamide acetyltransferase component of pyruvate dehydrogenase complex OS=Staphylococcus aureus subsp. aureus CN1 OX=1193576 GN=SAKOR_01017 PE=3 SV=1	SAKOR_01017	0.814684	0.00142094	70.47	K(0.815)FK(0.185)EIAAEQGTK	3	-0.056777	1
Biotin-requiring enzyme	0.0386377	T1Y7U3	271	K	Dihydrolipoamide acetyltransferase component of pyruvate dehydrogenase complex OS=Staphylococcus aureus subsp. aureus CN1 OX=1193576 GN=SAKOR_01017 PE=3 SV=1	SAKOR_01017	1	6.4562e-07	91.589	K(1)YPALNTSFNEEAGEIVHK	3	0.30313	1
Biotin-requiring enzyme	0.0386377	T1Y7U3	87	K	Dihydrolipoamide acetyltransferase component of pyruvate dehydrogenase complex OS=Staphylococcus aureus subsp. aureus CN1 OX=1193576 GN=SAKOR_01017 PE=3 SV=1	SAKOR_01017	1	2.14544e-08	96.052	IDAPDAEDMQFK(1)GHDDDSSSK	3	-0.24872	1
Biotin-requiring enzyme	0.0386377	T1Y7U3	214	K	Dihydrolipoamide acetyltransferase component of pyruvate dehydrogenase complex OS=Staphylococcus aureus subsp. aureus CN1 OX=1193576 GN=SAKOR_01017 PE=3 SV=1	SAKOR_01017	1	0.00898964	76.165	AIAK(1)AMVNSK	2	0.6926	1
Biotin-requiring enzyme	0.0386377	T1Y7U3	245	K	Dihydrolipoamide acetyltransferase component of pyruvate dehydrogenase complex OS=Staphylococcus aureus subsp. aureus CN1 OX=1193576 GN=SAKOR_01017 PE=3 SV=1	SAKOR_01017	0.961685	6.88424e-05	106.38	K(0.038)FK(0.962)EIAAEQGTK	2	0.11845	1
Biotin-requiring enzyme	0.0386377	T1Y7U3	417	K	Dihydrolipoamide acetyltransferase component of pyruvate dehydrogenase complex OS=Staphylococcus aureus subsp. aureus CN1 OX=1193576 GN=SAKOR_01017 PE=3 SV=1	SAKOR_01017	1	0.00145621	61.477	QIDGATGQNAMNHIK(1)R	3	2.3822	1
Alanine dehydrogenase/PNT, C-terminal domain	0.0292463	A0A0U1ML60	220	K	Alanine dehydrogenase OS=Staphylococcus aureus OX=1280 GN=ald PE=3 SV=1	ald	1	3.58758e-05	97.904	DVTIVK(1)STPENLAEQIK	2	-1.2161	1
Alanine dehydrogenase/PNT, C-terminal domain	0.0292463	Q6GGW9	246	K	Alanine dehydrogenase 1 OS=Staphylococcus aureus (strain MRSA252) OX=282458 GN=ald1 PE=3 SV=1	ald1	1	0.00036598	69.765	KADVFISTILIPGAK(1)PPK	3	0.92293	1
Alanine dehydrogenase/PNT, C-terminal domain	0.0292463	Q6GGW9	25	K	Alanine dehydrogenase 1 OS=Staphylococcus aureus (strain MRSA252) OX=282458 GN=ald1 PE=3 SV=1	ald1	1	0.026433	60.547	K(1)LTDAGHK	2	-1.5829	1
Alanine dehydrogenase/PNT, C-terminal domain	0.0292463	Q6GGW9	32	K	Alanine dehydrogenase 1 OS=Staphylococcus aureus (strain MRSA252) OX=282458 GN=ald1 PE=3 SV=1	ald1	1	6.90192e-07	114.63	LTDAGHK(1)VIVEK	2	0.78167	2
Alanine dehydrogenase/PNT, C-terminal domain	0.0292463	Q6GGW9	232	K	Alanine dehydrogenase 1 OS=Staphylococcus aureus (strain MRSA252) OX=282458 GN=ald1 PE=3 SV=1	ald1	0.999999	0.00149628	61.16	K(1)ADVFISTILIPGAKPPK	3	0.83751	1
Alanine dehydrogenase/PNT, C-terminal domain	0.0292463	Q6GGW9	37	K	Alanine dehydrogenase 1 OS=Staphylococcus aureus (strain MRSA252) OX=282458 GN=ald1 PE=3 SV=1	ald1	1	0.000112566	79.467	VIVEK(1)NAGIGSGFSNDMYEK	2	-0.55022	1
Alanine dehydrogenase/PNT, C-terminal domain	0.0292463	Q6GGW9	73	K	Alanine dehydrogenase 1 OS=Staphylococcus aureus (strain MRSA252) OX=282458 GN=ald1 PE=3 SV=1	ald1	1	0.025697	40.493	VK(1)EPHESEYQYFK	3	0.83384	1
CsbD-like	0.000348654	A0A6B0AR42	57	K	CsbD family protein OS=Staphylococcus aureus OX=1280 GN=GO661_09025 PE=4 SV=1	GO661_09025	1	0.00597723	89.047	ATDFIDK(1)LK	2	-1.2908	1
CsbD-like	0.000348654	A0A6B0AR42	41	K	CsbD family protein OS=Staphylococcus aureus OX=1280 GN=GO661_09025 PE=4 SV=1	GO661_09025	1	0.00423029	92.866	AK(1)EFVENAK	2	-0.35268	1
CsbD-like	0.000348654	A0A6B0AR42	15	K	CsbD family protein OS=Staphylococcus aureus OX=1280 GN=GO661_09025 PE=4 SV=1	GO661_09025	1	0.00103236	92.427	GNVK(1)ETVGNVTDNK	2	0.026267	1
CsbD-like	0.000348654	Q2YWN8	15	K	UPF0337 protein SAB0772 OS=Staphylococcus aureus (strain bovine RF122 / ET3-1) OX=273036 GN=SAB0772 PE=3 SV=1	SAB0772	1	0.0134384	46.704	GNVK(1)ETIGNVTDNK	3	-0.18265	1
CsbD-like	0.000348654	A0A6B5BMQ1	6	K	CsbD family protein OS=Staphylococcus aureus OX=1280 GN=G0W92_03945 PE=4 SV=1	G0W92_03945	1	0.00435633	85.672	ADESK(1)FDQFK	2	1.6427	1
Thioredoxin	0.111473	A0A3M9DXN1	11	K	Thiol reductase thioredoxin OS=Staphylococcus aureus OX=1280 GN=DDL17_07305 PE=4 SV=1	DDL17_07305	1	4.25169e-12	121.03	SNESFK(1)SIINSDTPVIVK	2	0.032362	1
Thioredoxin	0.111473	A0A2X2JXN0	53	K	Thioredoxin OS=Staphylococcus aureus OX=1280 GN=trxA_1 PE=4 SV=1	trxA_1	1	0.0303912	51.495	DGQPVDK(1)VVGFQPK	2	1.4595	1
Universal stress protein family	0.0128327	W8U595	14	K	Putative transcription factor OS=Staphylococcus aureus OX=1280 GN=uspA_1 PE=4 SV=1	uspA_1	1	3.3949e-11	123.02	NILLGVDTQLK(1)NEK	2	-2.0128	1
Universal stress protein family	0.0128327	T1Y978	99	K	Universal stress protein OS=Staphylococcus aureus subsp. aureus CN1 OX=1193576 GN=SAKOR_01651 PE=3 SV=1	SAKOR_01651	1	8.90416e-09	84.509	K(1)LAHEINADLIMSGTSGLNAVER	3	-0.26621	2
Universal stress protein family	0.0128327	T1Y978	61	K	Universal stress protein OS=Staphylococcus aureus subsp. aureus CN1 OX=1193576 GN=SAKOR_01651 PE=3 SV=1	SAKOR_01651	1	0.0244663	41.088	SK(1)HFAEELLNGYK	3	2.4088	1
S1 RNA binding domain	0.18225	W8UB98	685	K	Polyribonucleotide nucleotidyltransferase OS=Staphylococcus aureus OX=1280 GN=pnpA PE=3 SV=1	pnpA	1	0.00229088	113.69	ITEIDK(1)QGR	2	1.0258	1
S1 RNA binding domain	0.18225	W8UB98	324	K	Polyribonucleotide nucleotidyltransferase OS=Staphylococcus aureus OX=1280 GN=pnpA PE=3 SV=1	pnpA	1	0.00437443	52.451	K(1)PDEIRPLDSEVGILPR	3	1.5624	1
S1 RNA binding domain	0.18225	W8TRX1	87	K	Polyribonucleotide nucleotidyltransferase OS=Staphylococcus aureus OX=1280 GN=yabR PE=4 SV=1	yabR	0.999995	0.000485806	88.19	QHTSK(1)PSHQKPVQK	3	1.7194	1
S1 RNA binding domain	0.18225	W8TRX1	18	K	Polyribonucleotide nucleotidyltransferase OS=Staphylococcus aureus OX=1280 GN=yabR PE=4 SV=1	yabR	1	0.00253561	73.296	K(1)FGAFVELPEGK	2	-1.6064	1
Pyruvate kinase, alpha/beta domain	0.00538359	A0A1Q8DD72	44	K	Pyruvate kinase OS=Staphylococcus aureus OX=1280 GN=BSZ10_08420 PE=3 SV=1	BSZ10_08420	1	0.0154736	44.44	LNFSHGSHEEHK(1)AR	3	0.49827	1
Pyruvate kinase, alpha/beta domain	0.00538359	W8UX29	156	K	Pyruvate kinase OS=Staphylococcus aureus OX=1280 GN=pyk PE=3 SV=1	pyk	1	0.00132812	117.52	K(1)GVNLPGVR	2	-2.3421	1
Pyruvate kinase, alpha/beta domain	0.00538359	W8UX29	68	K	Pyruvate kinase OS=Staphylococcus aureus OX=1280 GN=pyk PE=3 SV=1	pyk	1	0.000192881	100.43	IVAILLDTK(1)GPEIR	2	1.7742	1
Pyruvate kinase, alpha/beta domain	0.00538359	W8UX29	425	K	Pyruvate kinase OS=Staphylococcus aureus OX=1280 GN=pyk PE=3 SV=1	pyk	1	4.82726e-37	168.55	K(1)STDALLNNAVATAVETGR	2	-1.4834	2
Pyruvate kinase, alpha/beta domain	0.00538359	W8UX29	341	K	Pyruvate kinase OS=Staphylococcus aureus OX=1280 GN=pyk PE=3 SV=1	pyk	1	9.67997e-18	143.67	NIAVSAEAAQDYK(1)K	2	-0.40583	1
