# Supplementary material for: Malonyl-proteome profiles of Staphylococcus aureus reveal lysine malonylation modification in enzymes involved in energy metabolism
Source: Proteome Sci. 2021 Jan 12;19:1. doi: 10.1186/s12953-020-00169-1 (PMC7802289; doi:10.1186/s12953-020-00169-1)
Supplement: Supplementary file 8 — Additional file 8: Table S3. Conservative analysis of the identified malonylated sites in Staphylococcus aureus and previously reported E. coli malonylomes. [file 12953_2020_169_MOESM8_ESM.xlsx]

## Sheet: conserved
Sepcise	Malonyl [K]		Un-malonyl [K]		Percent of conserved lysine		Fisher's exact test P value
	conserved lysine	All lysine	conserved lysine	All lysine	Malonyl	Un-malonyl
E.coli.fasta	86	239	1333	3969	0.36	0.34	0.243663

## Sheet: sites
Protein accession	Position	Protein description		Protein accession	Position	Protein description
P62707	100	2,3-bisphosphoglycerate-dependent phosphoglycerate mutase	ALQGLNK(su)AETAEK	A0A133QCU1	98	2,3-bisphosphoglycerate-dependent phosphoglycerate mutase (Fragment) OS=Staphylococcus aureus OX=1280 GN=HMPREF3211_00061 PE=3 SV=1	GLQGLNK(su)DDARKE
P0ACF4	67	DNA-binding protein HU-beta	RNPQTGK(su)EITIAA	A0A1Q8DDZ4	67	DNA-binding protein OS=Staphylococcus aureus OX=1280 GN=BSZ10_06920 PE=3 SV=1	RNPQTGK(su)EIEIPA
P0A8A2	66	Probable transcriptional regulatory protein YeeN	PKHVIDK(su)AIDKAK	A0A2S6DFE3	66	Probable transcriptional regulatory protein C7P97_12080 OS=Staphylococcus aureus OX=1280 GN=C7P97_12080 PE=3 SV=1	PNHIIEK(su)AIEKAK
P0A9B2	192	Glyceraldehyde-3-phosphate dehydrogenase A	VDGPSHK(su)DWRGGR	A0A2S6DIZ2	71	Type I glyceraldehyde-3-phosphate dehydrogenase (Fragment) OS=Staphylococcus aureus OX=1280 GN=CSC87_15190 PE=4 SV=1	NLDNPHK(su)DLRRAR
P0A8A2	66	Probable transcriptional regulatory protein YeeN	PKHVIDK(su)AIDKAK	A0A380DLE6	66	Putative DUF28-containing protein OS=Staphylococcus aureus OX=1280 GN=NCTC6133_00798 PE=4 SV=1	PNHIIEK(su)AIDKAK
P0A717	194	Ribose-phosphate pyrophosphokinase	DMAIIDK(su)RRPRAN	A0A5C8X2B0	202	Ribose-phosphate pyrophosphokinase (Fragment) OS=Staphylococcus aureus OX=1280 GN=FVP29_19975 PE=3 SV=1	PIAIIDK(su)RRPRPN
P0ADG7	411	Inosine-5'-monophosphate dehydrogenase	SDNAADK(su)LVPEGI	A0A5C8X421	338	Inosine-5'-monophosphate dehydrogenase (Fragment) OS=Staphylococcus aureus OX=1280 GN=guaB PE=3 SV=1	EDKAPKK(su)FVPEGI
P00350	260	6-phosphogluconate dehydrogenase, decarboxylating	LDEAANK(su)GTGKWT	A0A6B0BDT6	259	NADP-dependent phosphogluconate dehydrogenase (Fragment) OS=Staphylococcus aureus OX=1280 GN=gndA PE=4 SV=1	LDTAGQK(su)GTGKWT
P0A7Z4	291	DNA-directed RNA polymerase subunit alpha	TEVELLK(su)TPNLGK	A0A6B0D0I6	178	DNA-directed RNA polymerase subunit alpha (Fragment) OS=Staphylococcus aureus OX=1280 GN=rpoA PE=4 SV=1	SEAEMMK(su)VRNLGR
P0A6P1	24	Elongation factor Ts	AGMMDCK(su)KALTEA	A0A6B1RWP0	24	Elongation factor Ts OS=Staphylococcus aureus OX=1280 GN=GAY51_11945 PE=4 SV=1	AGMMDCK(su)KALTET
P07118	909	Valine--tRNA ligase	ISRIENK(su)LANEGF	A0A6B5MHG9	835	Valine--tRNA ligase OS=Staphylococcus aureus OX=1280 GN=G0X47_01375 PE=4 SV=1	LDRVDKK(su)LSNENF
P0A799	27	Phosphoglycerate kinase	DLNVPVK(su)DGKVTS	A0A6C1EUG3	27	Phosphoglycerate kinase OS=Staphylococcus aureus OX=1280 GN=GZ067_05860 PE=4 SV=1	DFNVPLK(su)DGEITN
P0ABB0	388	ATP synthase subunit alpha	QTKIMKK(su)LSGGIR	A0A6D2GXJ7	283	ATP synthase F0F1 subunit alpha OS=Staphylococcus aureus OX=1280 GN=atpA PE=4 SV=1	QIKAMKK(su)VAGTLR
P0A7L0	141	50S ribosomal protein L1	GLMPNPK(su)VGTVTP	Q6GJD0	141	50S ribosomal protein L1 OS=Staphylococcus aureus (strain MRSA252) OX=282458 GN=rplA PE=3 SV=1	GLMPNPK(su)TGTVTM
P0A9B2	115	Glyceraldehyde-3-phosphate dehydrogenase A	HITAGAK(su)KVVMTG	T1Y6M8	115	Glyceraldehyde-3-phosphate dehydrogenase OS=Staphylococcus aureus subsp. aureus CN1 OX=1193576 GN=SAKOR_00776 PE=3 SV=1	HIEAGAK(su)KVLISA
P0A9B2	116	Glyceraldehyde-3-phosphate dehydrogenase A	ITAGAKK(su)VVMTGP	T1Y6M8	116	Glyceraldehyde-3-phosphate dehydrogenase OS=Staphylococcus aureus subsp. aureus CN1 OX=1193576 GN=SAKOR_00776 PE=3 SV=1	IEAGAKK(su)VLISAP
P0A9B2	213	Glyceraldehyde-3-phosphate dehydrogenase A	SSTGAAK(su)AVGKVL	T1Y6M8	215	Glyceraldehyde-3-phosphate dehydrogenase OS=Staphylococcus aureus subsp. aureus CN1 OX=1193576 GN=SAKOR_00776 PE=3 SV=1	NSTGAAK(su)AIGKVI
P0A9B2	217	Glyceraldehyde-3-phosphate dehydrogenase A	AAKAVGK(su)VLPELN	T1Y6M8	219	Glyceraldehyde-3-phosphate dehydrogenase OS=Staphylococcus aureus subsp. aureus CN1 OX=1193576 GN=SAKOR_00776 PE=3 SV=1	AAKAIGK(su)VIPEID
P0A7V3	79	30S ribosomal protein S3	PGIVIGK(su)KGEDVE	T1YAQ4	78	30S ribosomal protein S3 OS=Staphylococcus aureus subsp. aureus CN1 OX=1193576 GN=rpsC PE=3 SV=1	PGMVIGK(su)GGSEIE
P0ADY3	59	50S ribosomal protein L14	KKGDVLK(su)AVVVRT	T1YBA9	59	50S ribosomal protein L14 OS=Staphylococcus aureus subsp. aureus CN1 OX=1193576 GN=rplN PE=3 SV=1	KKGDVVK(su)AVIVRT
P69441	40	Adenylate kinase	MLRAAVK(su)SGSELG	W8TRE5	40	Adenylate kinase OS=Staphylococcus aureus OX=1280 GN=adk PE=3 SV=1	MFRKAIK(su)EETELG
P09373	162	Formate acetyltransferase 1	DILRCRK(su)SGVLTG	W8TSM8	162	Formate C-acetyltransferase OS=Staphylococcus aureus OX=1280 GN=pflB PE=4 SV=1	EMLNCRK(su)AGVITG
P09373	616	Formate acetyltransferase 1;PFL-like enzyme TdcE	NVVYGKK(su)TGNTPD	W8TSM8	610	Formate C-acetyltransferase OS=Staphylococcus aureus OX=1280 GN=pflB PE=4 SV=1	NVVYGKK(su)TGNTPD
P0AE08	169	Alkyl hydroperoxide reductase subunit C	GEVCPAK(su)WKEGEA	W8U1R6	171	Alkyl hydroperoxide reductase C OS=Staphylococcus aureus OX=1280 GN=ahpC PE=3 SV=1	GEVCPAK(su)WEEGAK
P60438	62	50S ribosomal protein L3	KANRVTK(su)PEAGHF	W8U3W0	71	50S ribosomal protein L3 OS=Staphylococcus aureus OX=1280 GN=rplC PE=1 SV=1	SNKYANK(su)PAEGHA
P0ACF4	18	DNA-binding protein HU-beta	AGADISK(su)AAAGRA	W8U5T9	18	DNA-binding protein OS=Staphylococcus aureus OX=1280 GN=hu PE=3 SV=1	EQADLTK(su)KEAGSA
P0ACF4	67	DNA-binding protein HU-beta	RNPQTGK(su)EITIAA	W8U5T9	67	DNA-binding protein OS=Staphylococcus aureus OX=1280 GN=hu PE=3 SV=1	RNPQTGK(su)EIDIPA
P0A8F0	70	Uracil phosphoribosyltransferase	DQIKGKK(su)ITVVPI	W8U942	71	Uracil phosphoribosyltransferase OS=Staphylococcus aureus OX=1280 GN=upp PE=3 SV=1	KRLAGKK(su)LAIVPI
P0A9P0	54	Dihydrolipoyl dehydrogenase	VGCIPSK(su)ALLHVA	W8URN4	56	Dihydrolipoyl dehydrogenase OS=Staphylococcus aureus OX=1280 GN=lpdA PE=3 SV=1	VGCIPSK(su)ALLHAS
P0A6M8	504	Elongation factor G	VTDVEGK(su)HAKQSG	W8UT26	495	Elongation factor G OS=Staphylococcus aureus OX=1280 GN=fusA PE=3 SV=1	SAQVQGK(su)FSRQSG
P0AD61	68	Pyruvate kinase I	AILLDTK(su)GPEIRT	W8UX29	68	Pyruvate kinase OS=Staphylococcus aureus OX=1280 GN=pyk PE=3 SV=1	AILLDTK(su)GPEIRT
