# Supplementary material for: Malonyl-proteome profiles of Staphylococcus aureus reveal lysine malonylation modification in enzymes involved in energy metabolism
Source: Proteome Sci. 2021 Jan 12;19:1. doi: 10.1186/s12953-020-00169-1 (PMC7802289; doi:10.1186/s12953-020-00169-1)
Supplement: Supplementary file 9 — Additional file 9 Table S4. Standardization of protein concentration. [file 12953_2020_169_MOESM9_ESM.xlsx]

## Sheet: Sheet1
	BSA
	0	0.112	0.108	0.113	0.111
	10	0.358	0.347	0.354	0.353
	20	0.507	0.524	0.536	0.522333
	30	0.686	0.709	0.72	0.705
	40	0.806	0.825	0.84	0.823667
	60	1.107	1.111	1.136	1.118		Concentration
	PDCRB015	0.44	0.441	0.446	0.442333	16.7215	2.38879
			Concentration (μg/μl)	Volume	Total protein（ug)
		DCRB_015	2.38879	8000	19110.3
